# Supplementary material for: A de novo missense mutation in synaptotagmin-1 associated with neurodevelopmental disorder desynchronizes neurotransmitter release
Source: Mol Psychiatry. Author manuscript; Available in PMC 2024 Sep 5. (PMC11371641; doi:10.1038/s41380-024-02444-5)
Supplement: Table S1 [file EMS194815-supplement-Table_S1.xls]

## Sheet: Values
Table S1 Statistical analyses for Figures 1-6 and S1-S6
	Parameter	Comparison	n per condition	Statistic	Value	p-value	Effect size	Condition 1		Condition 2
								Mean/ Mdn	SD / MAD	Mean/ Mdn	SD / MAD	Measures of central tendancy displayed in plot
Figure 1												Barplots: mean ± SE
E	Dendrite Length in fov (mm)	KO+Syt1WT vs KO+Syt1PL	n1=44; n2=45	t(87)	4.22674	5.82958e-05	0.896124	1.88709	0.642654	1.32989	0.60071	M1=1.89 ± 0.10; M2=1.33 ± 0.09
F	VGLUT | Syt1 puncta (n)	KO+Syt1WT vs KO+Syt1PL	n1=44; n2=45	t(75.70)	3.76355	0.000328588	0.80124	743.318	391.032	475.733	266.641	M1=743.3 ± 59.0; M2=475.7 ± 39.7
G	VGLUT | Syt1 puncta density (mm-1)	KO+Syt1WT vs KO+Syt1PL	n1=44; n2=45	t(80.90)	0.206392	0.837003	0.0436107	377.002	117.31	370.892	159.243	M1=377.0 ± 17.7; M2=370.9 ± 23.7
H	Puncta size (μm2)	KO+Syt1WT vs KO+Syt1PL	n1=44; n2=45	U	2083.5	0.396723	0.0898337	0.418739	0.0343229	0.411875	0.0549166	M1=0.44 ± 0.01; M2=0.41 ± 0.02
I	Sholl analysisa	KO+Syt1WT vs KO+Syt1PL	n1=44; n2=45	F(1,87)	24.4991	3.60474e-06	0.219725	NA	NA	NA	NA	NA
Figure 2												Boxplots: mdn (IQR)
B	EPSC amplitude (nA)	KO+Syt1WT vs KO+Syt1PL	n1=23; n2=24b	t(45)	2.23766	0.0302392	0.65294	10.6653	6.78904	6.53554	5.84642	mdn1=9.39 (IQR 5.58-17.38); mdn2=4.24 (IQR 2.12-8.59)
C	EPSC charge (pC)	KO+Syt1WT vs KO+Syt1PL	n1=23; n2=24	t(45)	1.47478	0.147234	0.430335	118.994	86.7193	84.6729	72.4691	mdn1=87.86 (IQR 72.95-184.74); mdn2=64.47 (IQR 32.36-99.26)
D	Time to peak (ms)	KO+Syt1WT vs KO+Syt1PL	n1=23; n2=24	t(39.32)	-0.752875	0.456009	-0.21769	7.06522	1.26764	7.42917	1.98286	mdn1=7.20 (IQR 6.60-7.90); mdn2=7.00 (IQR 6.05-9.05)
E	Aslow/Atotal	KO+Syt1WT vs KO+Syt1PL	n1=23; n2=24	t(30.36)	-3.75728	0.000730537	-1.07918	0.036754	0.0287248	0.0965136	0.0721821	mdn1=0.028 (IQR 0.018-0.044); mdn2=0.076 (IQR 0.055-0.100)
F	τfast (ms)	KO+Syt1WT vs KO+Syt1PL	n1=23; n2=24	t(37.59)	-0.799965	0.428757	-0.23099	7.09502	1.65041	7.62777	2.7932	mdn1=6.73 (IQR 5.83-7.87); mdn2=6.62 (IQR 5.87-9.48)
F	τslow (ms) c	KO+Syt1WT vs KO+Syt1PL	n1=21; n2=24	t(43)	-0.03972	0.9685	-0.0118686	69.7618	32.0631	70.1163	27.8229	mdn1=63.84 (IQR 46.96-81.64); mdn2=61.00 (IQR 52.38-84.12)
G	Async. Frac. EPSC charge	KO+Syt1WT vs KO+Syt1PL	n1=23; n2=24	t(45)	-7.8922	4.94922e-10	-2.30291	0.174363	0.0642857	0.360514	0.0939726	mdn1=0.16 (IQR 0.14-0.20); mdn2=0.33 (IQR 0.30-0.42)
I	Norm. Amp. last EPSC 20Hz	KO+Syt1WT vs KO+Syt1PL	n1=17; n2=17	t(22.85)	1.93331	0.0656833	0.663119	0.216534	0.147651	0.139912	0.0700116	mdn1=0.19 (IQR 0.11-0.31); mdn2=0.15 (IQR 0.08-0.18)
J	Tot. Charge 20Hz (nC)	KO+Syt1WT vs KO+Syt1PL	n1=17; n2=17	t(21.73)	1.65312	0.11268	0.567017	8.48735	7.23234	5.33034	3.11336	mdn1=5.65 (IQR 3.56-12.74); mdn2=5.23 (IQR 3.62-6.53)
J	Async fraction 20Hz	KO+Syt1WT vs KO+Syt1PL	n1=17; n2=17	t(32)	-4.71111	4.59268e-05	-1.6159	0.474025	0.114188	0.638304	0.0873625	mdn1=0.46 (IQR 0.38-0.55); mdn2=0.63 (IQR 0.58-0.70)
K	Tail current τ (s)	KO+Syt1WT vs KO+Syt1PL	n1=17; n2=17	t(32)	-3.44412	0.0016193	-1.18132	0.206525	0.121808	0.334549	0.0930183	mdn1=0.16 (IQR 0.13-0.24); mdn2=0.33 (IQR 0.28-0.36)
M	RRP estimate (nC)	KO+Syt1WT vs KO+Syt1PL	n1=23; n2=24	t(45)	1.79589	0.0792284	0.524033	1.1079	0.746923	0.774535	0.508077	mdn1=0.85 (IQR 0.59-1.48); mdn2=0.64 (IQR 0.46-1.15)
M	Recruitment rate (nC/s)	KO+Syt1WT vs KO+Syt1PL	n1=23; n2=24	t(45)	1.11146	0.272275	0.324319	1.49767	1.25946	1.127	1.01901	mdn1=1.10 (IQR 0.65-2.14); mdn2=0.85 (IQR 0.52-1.30)
O	RRPsucrose (nC)	KO+Syt1WT vs KO+Syt1PL	n1=24; n2=22	t(44)	-0.524804	0.602354	-0.154903	1.04835	0.756354	1.17432	0.87117	mdn1=0.85 (IQR 0.61-1.18); mdn2=0.93 (IQR 0.65-1.24)
Figure 3												Barplots: mean ± SE
B	Dendrite Length in fov (mm)	WT+Syt1WT vs WT+Syt1PL	n1=40; n2=39	t(77)	2.39059	0.0192648	0.537968	2.18179	0.673299	1.80492	0.727434	M1=2.18 ± 0.11; M2=1.80 ± 0.12
C	Synapse count (n)	WT+Syt1WT vs WT+Syt1PL	n1=40; n2=39	t(77)	2.42246	0.0177661	0.54514	831.8	335.712	642.564	358.476	M1=831.8 ± 53.1; M2=642.6 ± 57.4
D	Synapse density (mm-1)	WT+Syt1WT vs WT+Syt1PL	n1=40; n2=39	t(67.63)	0.912172	0.364918	0.206189	379.118	101.224	353.328	145.552	M1=379.1 ± 16.0; M2=353.3 ± 23.3
E	Synapse area (μm2)	WT+Syt1WT vs WT+Syt1PL	n1=40; n2=39	t(77)	-1.00945	0.315921	-0.227162	0.504007	0.0863598	0.524894	0.0973482	M1=0.50 ± 0.01; M2=0.52 ± 0.02
F	Sholl analysisa	WT+Syt1WT vs WT+Syt1PL	n1=40; n2=39	F(1,77)	7.81386	0.00654221	0.0921295	NA	NA	NA	NA	NA
Figure 4												Boxplots: mdn (IQR)
B	EPSC amplitude (nA)	WT+Syt1WT vs WT+Syt1PL	n1=26; n2=26d	t(50)	1.3418	0.185722	0.372149	4.88009	3.4176	3.64518	3.21595	mdn1=4.51 (IQR 1.52-7.51); mdn2=2.50 (IQR 1.32-4.51)
C	EPSC charge (pC)	WT+Syt1WT vs WT+Syt1PL	n1=26; n2=26	t(50)	0.637145	0.526937	0.176712	63.5064	51.5149	54.5829	49.458	mdn1=53.19 (IQR 18.71-86.34); mdn2=38.24 (IQR 15.28-72.83)
D	Time to peak (ms)	WT+Syt1WT vs WT+Syt1PL	n1=26; n2=26	t(50)	1.95025	0.0567632	0.540903	8.35962	1.30407	7.67115	1.24074	mdn1=8.20 (IQR 7.60-9.90); mdn2=7.70 (IQR 7.30-8.45)
E	Aslow/Atotal	WT+Syt1WT vs WT+Syt1PL	n1=26; n2=26	t(50)	-3.84874	0.000337893	-1.06745	0.0354203	0.0213142	0.0648848	0.0327037	mdn1=0.029 (IQR 0.022-0.042); mdn2=0.062 (IQR 0.044-0.072)
F	τfast (ms)	WT+Syt1WT vs WT+Syt1PL	n1=26; n2=26	t(50)	-1.45495	0.151933	-0.403531	7.28934	1.75833	8.09982	2.23072	mdn1=7.21 (IQR 5.98-8.85); mdn2=7.96 (IQR 5.97-9.95)
	τslow (ms) c	WT+Syt1WT vs WT+Syt1PL	n1=25; n2=26	t(49)	0.306016	0.760889	0.0857182	75.2548	29.8184	72.6484	30.9621	mdn1=73.18 (IQR 51.63-92.20); mdn2=66.94 (IQR 49.82-83.73)
G	Async frac EPSC charge	WT+Syt1WT vs WT+Syt1PL	n1=26; n2=26	t(50)	-5.02458	6.8278e-06	-1.39357	0.172454	0.0581035	0.274995	0.0863275	mdn1=0.17 (IQR 0.14-0.20); mdn2=0.26 (IQR 0.24-0.33)
I	Norm. last EPSC Amp 20Hz	WT+Syt1WT vs WT+Syt1PL	n1=24; n2=24	t(29.79)	-1.57607	0.12557	-0.454973	0.119808	0.0531972	0.167058	0.136899	mdn1=0.13 (IQR 0.09-0.15); mdn2=0.10 (IQR 0.06-0.27)
J	Tot. Charge 20Hz (nC)	WT+Syt1WT vs WT+Syt1PL	n1=24; n2=24	U	664	0.119522	0.224702	2.10426	1.24946	1.80534	0.913029	mdn1=2.10 (IQR 1.43-5.73); mdn2=1.81 (IQR 0.98-3.28)
	Async fraction 20Hz	WT+Syt1WT vs WT+Syt1PL	n1=24; n2=24	t(46)	-2.65952	0.0107329	-0.767738	0.578421	0.0821534	0.6429	0.0857778	mdn1=0.57 (IQR 0.52-0.63); mdn2=0.64 (IQR 0.56-0.71)
K	Tail current τ (s)	WT+Syt1WT vs WT+Syt1PL	n1=24; n2=24	t(30.32)	-2.06885	0.0471775	-0.597226	0.297544	0.13156	0.44578	0.325431	mdn1=0.25 (IQR 0.21-0.38); mdn2=0.32 (IQR 0.26-0.53)
M	Tot. Charge 40Hz (nC)	WT+Syt1WT vs WT+Syt1PL	n1=26; n2=25	U	688	0.828453	0.0303421	1.41821	0.755706	1.49802	0.631686	mdn1=1.42 (IQR 1.14-2.93); mdn2=1.50 (IQR 0.94-2.63)
N	RRP estimate (nC)	WT+Syt1WT vs WT+Syt1PL	n1=26; n2=25	t(49)	0.384023	0.702623	0.107569	0.529691	0.392069	0.491037	0.321718	mdn1=0.41 (IQR 0.27-0.60); mdn2=0.46 (IQR 0.20-0.64)
	Recruitment rate (nC/s)	WT+Syt1WT vs WT+Syt1PL	n1=26; n2=25	t(49)	1.04834	0.299627	0.293649	0.695796	0.642208	0.541759	0.363557	mdn1=0.40 (IQR 0.32-0.94); mdn2=0.42 (IQR 0.28-0.72)
Figure 5												Boxplots: mdn (IQR)
B	mEPSC frequency (Hz) (autaptic culture)	KO+Syt1WT vs KO+Syt1PL	n1=19; n2=19	t(20.77)	-5.39588	2.45593e-05	-1.75065	22.2634	14.8649	90.9039	53.4195	mdn1=19.80 (IQR 10.51-30.52); mdn2=83.29 (IQR 53.68-139.50)
	mEPSC amplitude (pA) (autaptic culture)	KO+Syt1WT vs KO+Syt1PL	n1=19; n2=19	t(36)	-2.1958	0.0346338	-0.712413	24.3954	6.18762	29.3947	7.759	mdn1=23.05 (IQR 20.49-29.69); mdn2=31.60 (IQR 23.08-34.19)
D	mEPSC frequency (Hz) (mass culture)	KO/KD+Syt1WT vs KO/KD+Syt1PL	n1=26; n2=26	U	418	7.40337e-07	-0.686507	8.29864	5.06646	30.8097	10.7523	mdn1=8.30 (IQR 5.38-15.79); mdn2=30.81 (IQR 27.24-56.30)
	mEPSC amplitude (pA) (mass culture)	KO/KD+Syt1WT vs KO/KD+Syt1PL	n1=26; n2=26	t(50)	-2.05361	0.0452619	-0.569569	22.3452	9.33846	28.2758	11.3856	mdn1=20.08 (IQR 14.57-27.73); mdn2=22.47 (IQR 20.06-37.61)
F	mEPSC frequency (Hz)	WT+Syt1WT vs WT+Syt1PL	n1=20; n2=20	U	283	0.000621998	-0.54104	15.4172	11.1188	47.0272	21.1019	mdn1=15.42 (IQR 5.94-34.92); mdn2=47.03 (IQR 21.80-64.80)
	mEPSC amplitude (pA)	WT+Syt1WT vs WT+Syt1PL	n1=20; n2=20	U	382	0.456951	-0.117617	19.7837	2.50629	19.95	4.11331	mdn1=19.78 (IQR 15.68-22.15); mdn2=19.95 (IQR 16.08-24.54)
H	mEPSC frequency (Hz)	KO+GFP vs KO+Syt1PL	n1=21; n2=21	U	301	0.000161063	-0.582242	13.2867	8.51103	48.2964	24.4698	mdn1=13.29 (IQR 6.64-36.87); mdn2=48.30 (IQR 24.87-85.84)
	mEPSC amplitude (pA)	KO+GFP vs KO+Syt1PL	n1=21; n2=21	t(40)	-2.14388	0.0381745	-0.661615	20.4424	6.24565	24.2929	5.36021	mdn1=20.87 (IQR 16.32-26.19); mdn2=23.63 (IQR 21.05-27.92)
Figure 6												Barplots: mean ± SE
B	Dendrite length (mm)	Syt1WT vs Syt1PL vs Syt1WT + TeNT vs Syt1PL + TeNT	n1=62; n2=63; n3=62;n4=62	F(3, 134.48)	6.99473	0.000208287	0.0979069	NA	NA	NA	NA	NA (see below)
	Dendrite length -Planned contrasts	Syt1WT vs Syt1PL	n1=62; n2=63	t(112.37)	-3.93796	0.000142947	-0.706128	2.50326	0.951904	1.91265	0.70452	M1=2.50 ± 0.12; M2=1.91 ± 0.09
	Dendrite length -Planned contrasts	Syt1WT + TeNT vs Syt1PL + TeNT	n1=62; n2=62	t(113.10)	-0.91824	0.360447	-0.164921	1.98722	0.809894	1.86918	0.607102	M1=1.99 ± 0.10; M2=1.87 ± 0.08
	Dendrite length - Post-hoc comparisone	Syt1WT vs Syt1WT + TeNT	n1=62; n2=62	t(118.95)	4.59779	0.00846337	0.58392	2.50326	0.951904	1.98722	0.809894	M1=2.50 ± 0.12; M2=1.99 ± 0.10
	Dendrite length - Post-hoc comparisone	Syt1PL vs Syt1PL + TeNT	n1=63; n2=62	t(120.90)	0.522904	0.982748	0.066066	1.91265	0.70452	1.86918	0.607102	M1=1.91 ± 0.09; M2=1.87 ± 0.08
C	Synapses (N)	Syt1WT vs Syt1PL vs Syt1WT + TeNT vs Syt1PL + TeNT	n1=62; n2=63; n3=62;n4=62	F(3, 245)	3.02022	0.0304398	0.0356633	NA	NA	NA	NA	NA (see below)
	Synapses - planned contrasts	Syt1WT vs Syt1PL	n1=62; n2=63	t(102.81)	-2.66237	0.00900682	-0.477924	792.629	492.441	596.063	311.456	M1=792.6 ± 62.5; M2=596.1 ± 39.2
	Synapses - planned contrasts	Syt1WT + TeNT vs Syt1PL + TeNT	n1=62; n2=62	t(91.21)	-0.762734	0.44759	-0.136991	647.871	568.635	585.919	292.712	M1=647.9 ± 72.2; M2=585.9 ± 37.2
	Synapses - Post-hoc comparisone	Syt1WT vs Syt1WT + TeNT	n1=62; n2=62	t(119.56)	2.14292	0.431824	0.272151	792.629	492.441	647.871	568.635	M1=792.6 ± 62.5; M2=647.9 ± 72.2
	Synapses - Post-hoc comparisone	Syt1PL vs Syt1PL + TeNT	n1=63; n2=62	t(122.74)	0.265407	0.997658	0.0335559	596.063	311.456	585.919	292.712	M1=596.1 ± 39.2; M2=585.9 ± 37.2
D	Synapse density (mm-1)	Syt1WT vs Syt1PL vs Syt1WT + TeNT vs Syt1PL + TeNT	n1=62; n2=63; n3=62;n4=62	F(3, 245)	0.0139161	0.997753	0.000170373	NA	NA	NA	NA	NA (see below)
	Synapse density - planned contrasts	Syt1WT vs Syt1PL	n1=62; n2=63	t(245)	-0.0485802	0.961293	-0.00992536	314.956	113.957	313.8	118.856	M1=315.0 ± 14.5; M2=313.8 ± 15.0
	Synapse density - planned contrasts	Syt1WT + TeNT vs Syt1PL + TeNT	n1=62; n2=62	t(107.88)	0.150059	0.880998	0.0269514	310.568	172.494	314.552	118.089	M1=310.6 ± 21.9; M2=314.6 ± 15.0
	Synapse density - Post-hoc comparisone	Syt1WT vs Syt1WT + TeNT	n1=62; n2=62	t(105.73)	0.236347	0.998547	0.0300161	314.956	113.957	310.568	172.494	M1=315.0 ± 14.5; M2=310.6 ± 21.9
	Synapse density - Post-hoc comparisone	Syt1PL vs Syt1PL + TeNT	n1=63; n2=62	t(122.99)	-0.0501648	0.999984	-0.00634527	313.8	118.856	314.552	118.089	M1=313.8 ± 15.0; M2=314.6 ± 15.0
G	mCherry+ dendrite length (mm)	KD+Syt1WT vs KD+Syt1PL	n1=39; n2=40	t(61.64)	2.89036	0.00530647	0.654421	2.23519	0.858294	1.77436	0.511113	M1=2.24 ± 0.14; M2=1.77 ± 0.08
H	Sholl mCherry+ neuronsa	KD+Syt1WT vs KD+Syt1PL	n1=39; n2=40	F(1, 77)	6.96842	0.0100385	0.0829886	NA	NA	NA	NA	NA
K	GFP+ dendrite Length (mm)	KO+Syt1WT vs KO+Syt1PL	n1=32; n2=31	t(61)	-1.33823	0.18579	-0.337244	2.61501	1.21995	3.11003	1.68608	M1=2.62 ± 0.22; M2=3.11 ± 0.30
L	Sholl GFP+ neuronsa	KO+Syt1WT vs KO+Syt1PL	n1=32; n2=31	F(1, 61)	0.647877	0.423999	0.0105093	NA	NA	NA	NA	NA
Figure S1												Barplots: mean ± SE
C	GFP intensity (a.u)	KO+Syt1WT vs KO+Syt1PL	n1=35; n2=34	t(67)	0.678407	0.49985	0.163358	4.7631	2.84244	4.26736	3.22064	M1=4.76 ± 0.48; M2=4.27 ± 0.55
	Syt1 intensity (a.u)	KO+Syt1WT vs KO+Syt1PL	n1=35; n2=34	t(59.29)	0.631177	0.530351	0.152731	1.2243	0.571443	1.11776	0.807727	M1=1.22 ± 0.10; M2=1.12 ± 0.14
	Syt1/GFP	KO+Syt1WT vs KO+Syt1PL	n1=35; n2=34	U	1114	0.184752	-0.159664	0.219184	0.0649723	0.273348	0.0684835	M1=0.48 ± 0.09; M2=0.39 ± 0.05
D	Manders' M1	KO+Syt1WT vs KO+Syt1PL	n1=45; n2=45	U	2069.5	0.862248	0.0182899	0.879	0.047	0.876	0.06	M1=0.85 ± 0.02; M2=0.85 ± 0.02
	Manders' M2	KO+Syt1WT vs KO+Syt1PL	n1=45; n2=45	t(88)	-0.40006	0.690082	-0.08434	0.845889	0.133713	0.857267	0.136084	M1=0.85 ± 0.02; M2=0.86 ± 0.02
	Li's ICQ	KO+Syt1WT vs KO+Syt1PL	n1=45; n2=45	t(88)	0.6436	0.521509	0.135683	0.317289	0.0542241	0.309311	0.0630396	M1=0.32 ± 0.01; M2=0.31 ± 0.01
Figure S2												Boxplots: mdn (IQR)
A	PPR 10 ms	KO+Syt1WT vs KO+Syt1PL	n1=22; n2=19	t(39)	-0.0117326	0.990699	-0.00367449	0.609246	0.251729	0.610374	0.360697	mdn1=0.588 (IQR 0.487-0.747); mdn2=0.589 (IQR 0.322-0.843)
	PPR 20 ms	KO+Syt1WT vs KO+Syt1PL	n1=12; n2=13	t(23)	1.14335	0.264656	0.457705	1.0139	0.133355	0.932038	0.212142	mdn1=1.05 (IQR 0.908-1.12); mdn2=0.918 (IQR 0.823-1.12)
	PPR 50 ms	KO+Syt1WT vs KO+Syt1PL	n1=13; n2=16	t(27)	0.898587	0.376817	0.335527	1.02515	0.237311	0.942835	0.251543	mdn1=0.971 (IQR 0.897-1.11); mdn2=0.974 (IQR 0.713-1.13)
	PPR 500 ms	KO+Syt1WT vs KO+Syt1PL	n1=13; n2=16	t(27)	1.57577	0.126724	0.588384	0.889684	0.0871211	0.826389	0.121484	mdn1=0.903 (IQR 0.823-0.947); mdn2=0.793 (IQR 0.76-0.869)
C	Afast (nA)	KO+Syt1WT vs KO+Syt1PL	n1=23; n2=24	t(45)	2.36812	0.0222351	0.691008	9.88679	6.20761	5.89299	5.33834	mdn1=8.84 (IQR 5.09-14.13); mdn2=3.82 (IQR 1.73-7.77)
D	Aslow (nA)	KO+Syt1WT vs KO+Syt1PL	n1=23; n2=24	t(45)	-0.885737	0.380468	-0.258454	0.40601	0.396791	0.520772	0.48493	mdn1=0.261 (IQR 0.118-0.622); mdn2=0.417 (IQR 0.207-0.609)
E	Sync. charge (pC)	KO+Syt1WT vs KO+Syt1PL	n1=23; n2=24	t(45)	2.2075	0.0324199	0.64414	102.585	76.2338	60.489	52.8904	mdn1=74.71 (IQR 61.68-153.97); mdn2=43.51 (IQR 24.05-77.05)
F	Async. charge (pC)	KO+Syt1WT vs KO+Syt1PL	n1=23; n2=24	t(45)	-1.38538	0.172766	-0.404248	22.0458	17.2107	31.1273	26.5344	mdn1=15.43 (IQR 11.72-39.59); mdn2=25.76 (IQR 10.59-34.77)
G	Total charge 40 Hz (nC)	KO+Syt1WT vs KO+Syt1PL	n1=23; n2=24	t(45)	1.26852	0.211137	0.370148	4.85049	3.81337	3.59067	2.95895	mdn1=3.55 (IQR 1.99-7.10); mdn2=2.87 (IQR 1.74-4.18)
Figure S3												Barplots: mean ± SE
B	Syt1/VGLUT intensity (a.u)	WT+GFP vs WT+Syt1WT vs WT+Syt1PL	n1=48; n2=44; n3=44	F(2, 133)	7.3711	0.000920618	0.0997833	NA	NA	NA	NA	NA (see below)
	Syt1/VGLUT - Post-hoc comparisone	WT+GFP vs WT+Syt1WT	n1=48; n2=44	t(88.08)	-5.62274	0.00103202	-0.832	0.589807	0.271597	0.822554	0.288386	M1=0.59 ± 0.04; M2=0.82 ± 0.04
	Syt1/VGLUT - Post-hoc comparisone	WT+GFP vs WT+Syt1PL	n1=48; n2=44	t(79.58)	-3.88564	0.0206368	-0.580487	0.589807	0.271597	0.774131	0.36112	M1=0.59 ± 0.04; M2=0.77 ± 0.05
	Syt1/VGLUT - Post-hoc comparisone	WT+Syt1WT vs WT+Syt1PL	n1=44; n2=44	t(81.99)	0.982926	0.767339	0.148182	0.822554	0.288386	0.774131	0.36112	M1=0.82 ± 0.04; M2=0.77 ± 0.05
Figure S4												Boxplots: mdn (IQR)
A	Afast (nA)	WT+Syt1WT vs WT+Syt1PL	n1=26; n2=26	t(50)	1.44507	0.154677	0.40079	4.58267	3.23204	3.33996	2.96346	mdn1=4.15 (IQR 1.42-6.86); mdn2=2.25 (IQR 1.23-4.13)
B	Aslow (nA)	WT+Syt1WT vs WT+Syt1PL	n1=26; n2=26	t(50)	-0.603022	0.549219	-0.167248	0.183189	0.176086	0.213972	0.191693	mdn1=0.126 (IQR 0.047-0.254); mdn2=0.139 (IQR 0.066-0.316)
C	Sync. charge (pC)	WT+Syt1WT vs WT+Syt1PL	n1=26; n2=26	t(50)	1.2283	0.225086	0.340668	51.648	43.6633	38.169	34.9929	mdn1=41.29 (IQR 13.95-67.35); mdn2=26.47 (IQR 11.43-46.54)
D	Async. charge (pC)	WT+Syt1WT vs WT+Syt1PL	n1=26; n2=26	t(40.07)	-1.32751	0.191855	-0.368185	10.4579	8.00353	14.6163	13.823	mdn1=8.87 (IQR 3.48-14.02); mdn2=8.98 (IQR 5.09-23.10)
Figure S5												Boxplots: mdn (IQR)
B	DIV 10 mEPSC frequency (Hz)	KO/KD+Syt1WT vs KO/KD+Syt1PL	n1=20; n2=20	t(38)	-1.21652	0.23129	-0.384697	2.03172	3.41498	3.69602	5.07653	mdn1=0.72 (IQR 0.335-2.428); mdn2=2.07 (IQR 0.684-4.260)
C	DIV 10 mEPSC amplitude (pA)	KO/KD+Syt1WT vs KO/KD+Syt1PL	n1=20; n2=20	t(38)	1.4777	0.14773	0.467289	18.6405	6.88566	15.9765	4.194	mdn1=15.77 (IQR 14.45-20.06); mdn2=15.60 (IQR 13.33-19.53)
Figure S6												Boxplots: mdn (IQR)
A	mEPSC frequency (Hz)	KO+Syt1WT vs KO+Syt1PL	n1=9; n2=10	t(11.75)	-4.11449	0.00149868	-1.8132	8.99453	6.40813	32.7545	16.966	mdn1=7.93 (IQR 3.18-14.52); mdn2=29.25 (IQR 23.67-45.03)
	mEPSC frequency (Hz)	KD+Syt1WT vs KD+Syt1PL	n1=17; n2=16	t(25.23)	-3.53011	0.00162102	-1.24589	16.5308	20.8282	50.3994	32.6265	mdn1=8.66 (IQR 6.55-17.91); mdn2=32.51 (IQR 28.56-73.36)
	mEPSC frequency (Hz)	KO+Syt1PL vs KD+Syt1PL	n1=10; n2=16	t(23.47)	-1.80733	0.0835493	-0.63454	32.7545	16.966	50.3994	32.6265	mdn1=29.25 (IQR 23.67-45.03); mdn2=32.51 (IQR 28.56-73.36)
	mEPSC frequency (Hz)	KO+Syt1WT vs KD+Syt1WT	n1=9; n2=17	t(24)	-1.05043	0.303983	-0.43302	8.99453	6.40813	16.5308	20.8282	mdn1=7.93 (IQR 3.18-14.52); mdn2=8.66 (IQR 6.55-17.91)
	alog10(y+1) transformed data
	b1 outlier removed (WT rescue) based on EPSC amplitude (35 nA) Reason: proper voltage clamp cannot be assured
	cDecays with a relative slow contribution of <1% were considered monoexponential and not to have a τslow.
	dRemoved n=5 (1xWT;4xPL) amplitude outliers (>19nA). Reason: proper voltage clamp cannot be assured
	ePost-hoc comparison (Games-Howell)
